# Supplementary material for: Sergentomyia khawi: a potential vector for Leishmania and Trypanosoma parasites affecting humans and animals and insecticide resistance status in endemic areas of Songkhla, southern Thailand
Source: Parasit Vectors. 2024 Aug 21;17:351. doi: 10.1186/s13071-024-06440-0 (PMC11337625; doi:10.1186/s13071-024-06440-0)
Supplement: Supplementary file 1 — Additional file 1: Table S1. Sampling location, species composition, and pathogen presence in sand fly populations. [file 13071_2024_6440_MOESM1_ESM.xlsx]

## Sheet: Sheet1
Table S1: Sampling location, species composition, and pathogen presence in sand fly populations
Location	Code	Sand fly species	Pathogens
Sadao district, Songkhla, Thailand	SD1	Sergentomyia barraudi
	SD2	Sergentomyia khawi
	SD3	Sergentomyia khawi
	SD4	Sergentomyia khawi	Leishmania orientalis
	SD5	Sergentomyia khawi
	SD6	Sergentomyia khawi
	SD7	Sergentomyia khawi
	SD8	Sergentomyia barraudi
	SD9	Sergentomyia khawi
	SD10	Sergentomyia khawi
	SD11	Sergentomyia bailyi
	SD12	Sergentomyia khawi
	SD13	Sergentomyia bailyi
	SD14	Sergentomyia khawi
	SD15	Sergentomyia khawi
	SD16	Sergentomyia khawi
	SD17	Sergentomyia khawi
	SD18	Sergentomyia khawi
	SD19	Phebotomus betisi
	SD20	Sergentomyia khawi
	SD21	Sergentomyia khawi
	SD22	Sergentomyia anodontis
	SD23	Sergentomyia khawi
	SD24	Phebotomus betisi
	SD25	Sergentomyia khawi
	SD26	Sergentomyia khawi
	SD27	Phebotomus betisi
	SD28	Sergentomyia anodontis
	SD29	Sergentomyia khawi
	SD30	Sergentomyia khawi
	SD31	Sergentomyia khawi
	SD32	Sergentomyia khawi
	SD33	Sergentomyia khawi
	SD34	Sergentomyia khawi
	SD35	Sergentomyia khawi
	SD36	Sergentomyia barraudi
	SD37	Sergentomyia barraudi
	SD38	Phebotomus betisi
	SD39	Sergentomyia khawi
	SD40	Sergentomyia slyertica
	SD41	Sergentomyia slyertica
	SD42	Sergentomyia slyertica
	SD43	Sergentomyia khawi
	SD44	Sergentomyia khawi
	SD45	Sergentomyia khawi
	SD46	Phebotomus betisi
	SD47	Sergentomyia khawi
	SD48	Phebotomus betisi
	SD49	Phebotomus betisi
	SD50	Sergentomyia khawi
	SD51	Phebotomus betisi
	SD52	Sergentomyia khawi
	SD53	Phebotomus betisi
	SD54	Sergentomyia khawi
	SD55	Phebotomus betisi
	SD56	Sergentomyia khawi
	SD57	Sergentomyia barraudi
	SD58	Sergentomyia barraudi
	SD59	Sergentomyia anodontis
Natawi district, Songkhla, Thailand	SKF1	Sergentomyia khawi
	SKF2	Sergentomyia khawi
	SKF3	Phlebotomus stantoni
	SKF4	Sergentomyia barraudi
	SKF5	Sergentomyia barraudi
	SKF6	Sergentomyia barraudi
	SKF7	Sergentomyia barraudi
	SKF8	Sergentomyia khawi
	SKF9	Sergentomyia khawi
	SKF10	Sergentomyia khawi
	SKF11	Sergentomyia barraudi
	SKF12	Sergentomyia khawi
	SKF13	Sergentomyia khawi	Trypanosoma sp.
	SKF14	Phlebotomus stantoni
	SKF15	Sergentomyia hivernus
	SKF16	Sergentomyia khawi
	SKF17	Sergentomyia khawi	Trypanosoma sp.
	SKF18	Sergentomyia khawi	Trypanosoma sp.
	SKF19	Sergentomyia khawi
	SKF20	Sergentomyia khawi
	SKF21	Phlebotomus stantoni
	SKF22	Sergentomyia khawi
	SKF23	Sergentomyia khawi
	SKF24	Sergentomyia khawi
	SKF25	Sergentomyia khawi
	SKF26	Sergentomyia sp.
	SKF27	Sergentomyia khawi	Leishmania martiniquensis
	SKF28	Sergentomyia barraudi
	SKF29	Sergentomyia sp.
	SKF30	Phlebotomus stantoni
	SKF31	Phlebotomus stantoni
	SKF32	Phlebotomus stantoni
	SKF33	Sergentomyia khawi
	SKF34	Sergentomyia khawi	Leishmania martiniquensis
	SKF35	Sergentomyia khawi
	SKF36	Sergentomyia khawi
	SKF37	Sergentomyia khawi
	SKF38	Sergentomyia hivernus
	SKF39	Sergentomyia khawi
	SKF40	Sergentomyia khawi
	SKF41	Sergentomyia khawi
	SKF42	Sergentomyia khawi	Trypanosoma sp.
	SKF43	Sergentomyia khawi
	SKF44	Sergentomyia khawi
	SKF45	Sergentomyia khawi
	SKF46	Sergentomyia khawi
	SKF47	Sergentomyia khawi
	SKF48	Sergentomyia khawi
	SKF49	Sergentomyia khawi
	SKF50	Sergentomyia hivernus
	SKF51	Sergentomyia khawi
	SKF52	Sergentomyia sp.
	SKF53	Sergentomyia sp.
	SKF54	Sergentomyia khawi	Leishmania martiniquensis
	SKF55	Sergentomyia hivernus
	SKF56	Sergentomyia khawi
	SKF57	Sergentomyia khawi
	SKF58	Sergentomyia barraudi
	SKF59	Sergentomyia khawi
	SKF60	Sergentomyia barraudi
	SKF61	Sergentomyia khawi
	SKF62	Sergentomyia khawi
